# Supplementary material for: Commensal HPVs Have Evolved to Be More Immunogenic Compared with High-Risk α-HPVs
Source: Vaccines (Basel). 2024 Jul 7;12(7):749. doi: 10.3390/vaccines12070749 (PMC11281416; doi:10.3390/vaccines12070749)
Supplement: Supplementary file 1 [file vaccines-12-00749-s001.zip]

Archive with 2 entries (2 files):
- Table S6. HPV Sequences.csv
- vaccines-3030791-supplementary.pdf
